# Supplementary material for: Systems Biology-Driven Discovery of Host-Targeted Therapeutics for Oropouche Virus: Integrating Network Pharmacology, Molecular Docking, and Drug Repurposing
Source: Pharmaceuticals (Basel). 2025 Apr 23;18(5):613. doi: 10.3390/ph18050613 (PMC12114254; doi:10.3390/ph18050613)
Supplement: Supplementary file 1 [file pharmaceuticals-18-00613-s001.zip]

Archive with 1 entries (1 files):
- pharmaceuticals-3554853-supplementary.pdf
